# Supplementary material for: The Quality of Grape Berries and Wine Is Enhanced Due to the Intercropping of Green Manure by Regulating Soil Microecology
Source: Foods. 2026 May 29;15(11):1923. doi: 10.3390/foods15111923 (PMC13256945; doi:10.3390/foods15111923)
Supplement: Supplementary file 1 [file foods-15-01923-s001.zip]

Archive with 1 entries (1 files):
- foods-4321141-supplementary.pdf
